# Supplementary material for: Nepali oral microbiomes reflect a gradient of lifestyles from traditional to industrialized
Source: Microbiome. 2024 Nov 4;12:228. doi: 10.1186/s40168-024-01941-7 (PMC11533410; doi:10.1186/s40168-024-01941-7)
Supplement: Supplementary file 5 — Additional file 4: S3 Table—Oral microbiome differential abundance results from ALDEx2 with covariates age and sex. Oral microbiome genera tested for differential abundance across lifestyle with age and sex as covariates. Due to the lack of age data for the American Industrialists, only sex was included in the model tested with all individuals, whereas both sex and age were included in the model tested across the Nepali individuals. The glm module was utilized and p-value correction was applied using the Benjamini-Hochberg method. Both unadjusted (kw.ep) and adjusted p-values (kw.eBH) are shown, and adjusted p-value < 0.05 is the threshold for significance. Tab 1 shows the output for the glm model with no covariates and all individuals. Tab 2 shows the output for the glm model with sex as a covariate and all individuals. Tab 3 shows the output for the glm model with no covariates and only Nepali individuals. Tab 4 shows the output for the glm model with both sex and age as covariates and only Nepali individuals. [file 40168_2024_1941_MOESM4_ESM.xlsx]

## Sheet: Tab.1
	lifestyle2.Recently Settled:pval	lifestyle3.Agriculturalists:pval	lifestyle4.Expats:pval	lifestyle5.American Industrialist:pval	lifestyle2.Recently Settled:pval.BH	lifestyle3.Agriculturalists:pval.BH	lifestyle4.Expats:pval.BH	lifestyle5.American Industrialist:pval.BH
Unclassified	0.33834	0.135518	0.100076	0.595187	0.755766	0.64722	0.657007	0.664934
Fusobacterium	0.396841	0.0247506	0.539609	0.0967823	0.755766	0.343414	0.733764	0.330189
Bacteria_unclassified	0.129149	0.582918	0.0887087	0.647912	0.755766	0.741265	0.657007	0.684935
Bacteroidetes_unclassified	0.896931	0.321884	0.34037	4.4097e-05	0.913388	0.732221	0.733764	0.00161161
Bacteroidales_unclassified	0.830847	0.558755	0.115609	0.607157	0.878324	0.73917	0.657007	0.667272
Prevotella	0.0443218	0.0160849	0.19668	7.91778e-05	0.755766	0.343414	0.713243	0.00161161
Prevotellaceae_unclassified	0.547372	0.759416	0.866152	0.000992478	0.774797	0.810531	0.874026	0.00918042
Bacteroides	0.407948	0.625969	0.625463	0.52332	0.755766	0.741265	0.735747	0.664934
Odoribacter	0.231588	0.559372	0.413531	0.542547	0.755766	0.73917	0.733764	0.664934
Streptococcus	0.719192	0.385454	0.125311	0.0379628	0.829491	0.732221	0.657007	0.20066
Lactococcus	0.505683	0.437218	0.309865	0.409272	0.755766	0.732221	0.733764	0.664934
Alloprevotella	0.199149	0.0100533	0.432666	0.0827038	0.755766	0.343414	0.733764	0.306004
Hallella	0.710417	0.751036	0.741662	0.264938	0.829491	0.810531	0.791581	0.664934
Candidatus_Saccharibacteria_unclassified	0.572677	0.618324	0.618079	0.586129	0.774797	0.741265	0.735747	0.664934
Burkholderiales_unclassified	0.892572	0.14662	0.227802	0.0285789	0.913388	0.64722	0.722313	0.166961
Moraxella	0.23944	0.101728	0.004853	0.0167773	0.755766	0.571799	0.179561	0.109546
Propionivibrio	0.510653	0.520061	0.500291	0.470346	0.755766	0.732221	0.733764	0.664934
Comamonadaceae_unclassified	0.297049	0.358736	0.50608	0.52439	0.755766	0.732221	0.733764	0.664934
Wolinella	0.32066	0.352679	0.587965	0.51866	0.755766	0.732221	0.733764	0.664934
Campylobacter	0.0498739	0.00450516	0.20562	1.1459e-05	0.755766	0.250037	0.713243	0.000635973
Filifactor	0.734417	0.470187	0.110918	0.129839	0.829491	0.732221	0.657007	0.411774
Eggerthia	0.47289	0.509245	0.317362	0.546424	0.755766	0.732221	0.733764	0.664934
Streptophyta_unclassified	0.046216	0.646876	0.128855	0.324024	0.755766	0.74534	0.657007	0.664934
Peptostreptococcaceae_unclassified	0.686252	0.211345	0.702867	0.767852	0.827978	0.732221	0.774048	0.776477
Johnsonella	0.540834	0.604914	0.539463	0.546591	0.774797	0.741265	0.733764	0.664934
Leptotrichia	0.243999	0.89369	0.394326	0.000739326	0.755766	0.901814	0.733764	0.00820651
Mogibacterium	0.0815533	0.0453094	0.0814376	0.230467	0.755766	0.419112	0.657007	0.664934
Staphylococcus	0.531863	0.536076	0.508316	0.507554	0.774797	0.734622	0.733764	0.664934
Mycoplasma	0.595723	0.703732	0.205491	0.578732	0.774797	0.797085	0.713243	0.664934
Bifidobacterium	0.509533	0.526343	0.506708	0.286226	0.755766	0.732221	0.733764	0.664934
Streptobacillus	0.454157	0.00278745	0.00216701	0.0020006	0.755766	0.250037	0.158707	0.0158619
Sneathia	0.596193	0.481234	0.377613	0.538515	0.774797	0.732221	0.733764	0.664934
Flavobacteriaceae_unclassified	0.766654	0.844502	0.594944	0.64543	0.848675	0.867961	0.733764	0.684935
Atopobium	0.225143	0.023859	0.107301	9.07281e-05	0.755766	0.343414	0.657007	0.00161161
Butyrivibrio	0.12622	0.430837	0.636322	0.0981644	0.755766	0.732221	0.735747	0.330189
Lachnoanaerobaculum	0.84072	0.450462	0.159813	0.236756	0.880377	0.732221	0.657007	0.664934
Moryella	0.628449	0.627547	0.402343	0.0936865	0.783796	0.741265	0.733764	0.330189
Lachnospiraceae_unclassified	0.181954	0.319076	0.711287	2.44747e-06	0.755766	0.732221	0.774048	0.000271669
Catonella	0.38397	0.305761	0.205236	0.0465445	0.755766	0.732221	0.713243	0.215268
Oribacterium	0.200548	0.258555	0.432452	0.000335396	0.755766	0.732221	0.733764	0.00465362
Coprococcus	0.383233	0.527727	0.522842	0.554187	0.755766	0.732221	0.733764	0.664934
Syntrophococcus	0.609727	0.499804	0.624608	0.617843	0.777928	0.732221	0.735747	0.672359
Shuttleworthia	0.438125	0.318648	0.529131	0.571647	0.755766	0.732221	0.733764	0.664934
Howardella	0.44075	0.492375	0.509838	0.402406	0.755766	0.732221	0.733764	0.664934
Flavobacteriales_unclassified	0.0951849	0.167583	0.243179	0.0824168	0.755766	0.688952	0.722313	0.306004
Cardiobacteriaceae_unclassified	0.204302	0.1107	0.296782	0.564981	0.755766	0.571799	0.733764	0.664934
Desulfomicrobium	0.287711	0.45471	0.54906	0.523459	0.755766	0.732221	0.733764	0.664934
Clostridiales_unclassified	0.297011	0.385743	0.137617	0.218699	0.755766	0.732221	0.657007	0.656097
Anaeroglobus	0.260686	0.338425	0.268523	0.595186	0.755766	0.732221	0.733764	0.664934
Veillonella	0.21761	0.0370555	0.232034	0.000101633	0.755766	0.373924	0.722313	0.00161161
Veillonellaceae_unclassified	0.069457	0.718594	0.180656	0.75208	0.755766	0.805697	0.713243	0.776477
Dialister	0.208838	0.07956	0.12522	0.281707	0.755766	0.571799	0.657007	0.664934
Gemella	0.5701	0.651333	0.235668	0.5369	0.774797	0.74534	0.722313	0.664934
Schwartzia	0.342516	0.445563	0.247278	0.335241	0.755766	0.732221	0.722313	0.664934
Megasphaera	0.0563196	0.113329	0.577496	0.000945875	0.755766	0.571799	0.733764	0.00918042
Granulicatella	0.915458	0.049723	0.091633	0.000729602	0.915458	0.424558	0.657007	0.00820651
Carnobacteriaceae_unclassified	0.824455	0.857944	0.158607	0.0372152	0.878324	0.873686	0.657007	0.20066
Vagococcus	0.487996	0.426262	0.519597	0.509855	0.755766	0.732221	0.733764	0.664934
Lactobacillus	0.419576	0.486893	0.579225	0.0670269	0.755766	0.732221	0.733764	0.286153
Scardovia	0.44727	0.419698	0.396177	0.0652778	0.755766	0.732221	0.733764	0.286153
Tepidimicrobium	0.559402	0.58766	0.529526	0.555145	0.774797	0.741265	0.733764	0.664934
Clostridiales_Incertae_Sedis_XI_unclassified	0.468257	0.479653	0.0425426	0.498758	0.755766	0.732221	0.657007	0.664934
Mannheimia	0.449599	0.798047	0.0520059	0.530777	0.755766	0.843649	0.657007	0.664934
Pasteurellaceae_unclassified	0.0366321	0.903343	0.896911	0.0133415	0.755766	0.903343	0.896911	0.0986983
Aggregatibacter	0.186767	0.301173	0.554987	0.308917	0.755766	0.732221	0.733764	0.664934
Actinobacillus	0.733682	0.823773	0.782109	0.54016	0.829491	0.86263	0.803834	0.664934
Haemophilus	0.73553	0.29592	0.366901	0.839878	0.829491	0.732221	0.733764	0.839878
Neisseriaceae_unclassified	0.00885482	0.109888	0.078182	0.11204	0.491442	0.571799	0.657007	0.365777
Simonsiella	0.252038	0.111745	0.139867	0.041946	0.755766	0.571799	0.657007	0.211637
Neisseria	0.398505	0.73245	0.0320958	0.00138271	0.755766	0.809166	0.657007	0.0118062
Eikenella	0.24216	0.036759	0.709862	0.488805	0.755766	0.373924	0.774048	0.664934
Alysiella	0.236502	0.521523	0.462605	0.544992	0.755766	0.732221	0.733764	0.664934
Kingella	0.00636137	0.0988307	0.535871	0.422308	0.491442	0.571799	0.733764	0.664934
Moraxellaceae_unclassified	0.600294	0.598379	0.497144	0.533391	0.774797	0.741265	0.733764	0.664934
Gammaproteobacteria_unclassified	0.272541	0.25393	0.324451	0.505976	0.755766	0.732221	0.733764	0.664934
Desulfovibrionaceae_unclassified	0.456626	0.437423	0.479775	0.515625	0.755766	0.732221	0.733764	0.664934
Brachymonas	0.0396662	0.036953	0.106743	0.0773039	0.755766	0.373924	0.657007	0.306004
Candidatus_Endomicrobium_unclassified	0.503489	0.349173	0.501247	0.398963	0.755766	0.732221	0.733764	0.664934
Capnocytophaga	0.907725	0.317661	0.071057	0.43996	0.915458	0.732221	0.657007	0.664934
Leptotrichiaceae_unclassified	0.217406	0.639981	0.44165	0.452017	0.755766	0.74534	0.733764	0.664934
Eubacterium	0.856404	0.141447	0.632186	0.420851	0.888419	0.64722	0.735747	0.664934
Anaerovorax	0.491505	0.287627	0.627083	0.599039	0.755766	0.732221	0.735747	0.664934
Solobacterium	0.222067	0.176273	0.780456	0.0452821	0.755766	0.698795	0.803834	0.215268
Bulleidia	0.624344	0.627738	0.382572	0.594597	0.783796	0.741265	0.733764	0.664934
Olsenella	0.160748	0.264004	0.32644	0.360927	0.755766	0.732221	0.733764	0.664934
Cryptobacterium	0.350545	0.455828	0.418191	0.296895	0.755766	0.732221	0.733764	0.664934
Firmicutes_unclassified	0.810751	0.327467	0.828294	0.459519	0.874469	0.732221	0.843492	0.664934
Phocaeicola	0.638507	0.454614	0.59219	0.432411	0.787492	0.732221	0.733764	0.664934
Porphyromonas	0.382967	0.296406	0.72329	0.195143	0.755766	0.732221	0.779468	0.60169
Porphyromonadaceae_unclassified	0.170456	0.270829	0.00285958	8.66161e-05	0.755766	0.732221	0.158707	0.00161161
Tannerella	0.116286	0.0601567	0.0198364	0.240715	0.755766	0.476957	0.55046	0.664934
Cardiobacterium	0.260099	0.225417	0.779615	0.682093	0.755766	0.732221	0.803834	0.714267
Clostridia_unclassified	0.473068	0.511167	0.401153	0.531377	0.755766	0.732221	0.733764	0.664934
Centipeda	0.71708	0.619044	0.65215	0.0142268	0.829491	0.741265	0.746275	0.0986983
Proteobacteria_unclassified	0.0810219	0.0218601	0.665765	0.0787587	0.755766	0.343414	0.754081	0.306004
Corynebacterium	0.329527	0.839878	0.348252	0.769482	0.755766	0.867961	0.733764	0.776477
Pyramidobacter	0.451352	0.442891	0.500342	0.37887	0.755766	0.732221	0.733764	0.664934
Actinobaculum	0.584852	0.403299	0.382526	0.551404	0.774797	0.732221	0.733764	0.664934
Rothia	0.811444	0.549776	0.305203	0.270998	0.874469	0.73917	0.733764	0.664934
Selenomonas	0.479937	0.336923	0.221399	0.268356	0.755766	0.732221	0.722313	0.664934
Actinomycetales_unclassified	0.479866	0.347596	0.518121	0.444973	0.755766	0.732221	0.733764	0.664934
Actinomyces	0.487176	0.419609	0.493267	0.0181346	0.755766	0.732221	0.733764	0.11183
Parvimonas	0.421953	0.0852395	0.142209	0.760958	0.755766	0.571799	0.657007	0.776477
Mobiluncus	0.325594	0.328669	0.515638	0.423909	0.755766	0.732221	0.733764	0.664934
Propionibacteriaceae_unclassified	0.470734	0.212208	0.704886	0.633091	0.755766	0.732221	0.774048	0.682263
Abiotrophia	0.772218	0.151601	0.768519	0.394969	0.848675	0.64722	0.803834	0.664934
Desulfobulbus	0.598122	0.59147	0.585981	0.487395	0.774797	0.741265	0.733764	0.664934
Treponema	0.28698	0.758106	0.158515	0.31087	0.755766	0.810531	0.657007	0.664934
Peptostreptococcus	0.665782	0.0128274	0.567495	0.497169	0.812108	0.343414	0.733764	0.664934
Peptoniphilus	0.464654	0.4622	0.506058	0.39201	0.755766	0.732221	0.733764	0.664934
SR1_unclassified	0.739817	0.736268	0.0647134	0.348641	0.829491	0.809166	0.657007	0.664934

## Sheet: Tab.2
	lifestyle2.Recently Settled:pval	lifestyle3.Agriculturalists:pval	lifestyle4.Expats:pval	lifestyle5.American Industrialist:pval	lifestyle2.Recently Settled:pval.BH	lifestyle3.Agriculturalists:pval.BH	lifestyle4.Expats:pval.BH	lifestyle5.American Industrialist:pval.BH
Unclassified	0.484685	0.152932	0.107306	0.585524	0.748445	0.640166	0.653071	0.664489
Fusobacterium	0.273553	0.0188053	0.494265	0.0925545	0.748445	0.261059	0.726747	0.327789
Bacteria_unclassified	0.192183	0.629934	0.0965041	0.645504	0.748445	0.740053	0.653071	0.682994
Bacteroidetes_unclassified	0.820612	0.307602	0.329297	4.56289e-05	0.85932	0.732887	0.726747	0.00116906
Bacteroidales_unclassified	0.884997	0.545034	0.122326	0.609269	0.900612	0.73779	0.653071	0.669593
Prevotella	0.0159969	0.00917811	0.152972	4.61432e-05	0.507142	0.261059	0.653071	0.00116906
Prevotellaceae_unclassified	0.608477	0.741189	0.854845	0.00104105	0.748445	0.804101	0.862616	0.00962971
Bacteroides	0.478914	0.630193	0.625666	0.520414	0.748445	0.740053	0.728395	0.664489
Odoribacter	0.25108	0.565815	0.418361	0.543134	0.748445	0.740053	0.726747	0.664489
Streptococcus	0.634148	0.365419	0.119418	0.038515	0.748445	0.732887	0.653071	0.202566
Lactococcus	0.500762	0.420204	0.295984	0.406827	0.748445	0.732887	0.726747	0.664489
Alloprevotella	0.19249	0.0103928	0.443591	0.0847511	0.748445	0.261059	0.726747	0.313579
Hallella	0.691462	0.751019	0.736004	0.266895	0.767523	0.804101	0.792637	0.664489
Candidatus_Saccharibacteria_unclassified	0.556423	0.616676	0.61693	0.586977	0.748445	0.740053	0.728395	0.664489
Burkholderiales_unclassified	0.591141	0.0976838	0.172012	0.0224638	0.748445	0.53857	0.655572	0.131236
Moraxella	0.209668	0.0966921	0.00462764	0.0170358	0.748445	0.53857	0.171223	0.111234
Propionivibrio	0.514438	0.519858	0.500775	0.469687	0.748445	0.73482	0.726747	0.664489
Comamonadaceae_unclassified	0.314008	0.363125	0.509118	0.524616	0.748445	0.732887	0.726747	0.664489
Wolinella	0.343948	0.358643	0.587672	0.518503	0.748445	0.732887	0.727503	0.664489
Campylobacter	0.0447164	0.00440296	0.201022	1.27643e-05	0.560002	0.244365	0.695625	0.000708419
Filifactor	0.689894	0.454155	0.107585	0.130875	0.767523	0.732887	0.653071	0.415061
Eggerthia	0.480238	0.509179	0.317239	0.547552	0.748445	0.73482	0.726747	0.664489
Streptophyta_unclassified	0.0444911	0.643789	0.128795	0.32634	0.560002	0.740053	0.653071	0.664489
Peptostreptococcaceae_unclassified	0.650033	0.206182	0.694301	0.768773	0.748445	0.732887	0.767832	0.777989
Johnsonella	0.562046	0.610857	0.543424	0.547916	0.748445	0.740053	0.726747	0.664489
Leptotrichia	0.235573	0.891932	0.391931	0.000804756	0.748445	0.891932	0.726747	0.00846163
Mogibacterium	0.0454056	0.0348628	0.0664721	0.224002	0.560002	0.322481	0.653071	0.637544
Staphylococcus	0.509709	0.527055	0.513008	0.506438	0.748445	0.73482	0.726747	0.664489
Mycoplasma	0.603409	0.705818	0.207907	0.58065	0.748445	0.791372	0.695625	0.664489
Bifidobacterium	0.51009	0.525698	0.506005	0.286553	0.748445	0.73482	0.726747	0.664489
Streptobacillus	0.307029	0.00186621	0.00147831	0.00170684	0.748445	0.207149	0.164092	0.0135328
Sneathia	0.582497	0.477196	0.374876	0.539126	0.748445	0.732887	0.726747	0.664489
Flavobacteriaceae_unclassified	0.853356	0.819835	0.573942	0.646076	0.885257	0.854293	0.727503	0.682994
Atopobium	0.175969	0.0207995	0.0981377	9.38102e-05	0.748445	0.261059	0.653071	0.00148951
Butyrivibrio	0.114661	0.421894	0.637328	0.0987592	0.748445	0.732887	0.728395	0.33219
Lachnoanaerobaculum	0.588009	0.351611	0.170234	0.214203	0.748445	0.732887	0.655572	0.637544
Moryella	0.627288	0.632375	0.396658	0.0944978	0.748445	0.740053	0.726747	0.327789
Lachnospiraceae_unclassified	0.0960428	0.259281	0.646241	1.49642e-06	0.748445	0.732887	0.728395	0.000166102
Catonella	0.414709	0.317356	0.213074	0.0475579	0.748445	0.732887	0.695625	0.219955
Oribacterium	0.157927	0.23878	0.411063	0.000338718	0.748445	0.732887	0.726747	0.00469971
Coprococcus	0.422253	0.536463	0.528643	0.553671	0.748445	0.735152	0.726747	0.664489
Syntrophococcus	0.56931	0.481836	0.615885	0.617434	0.748445	0.732887	0.728395	0.671913
Shuttleworthia	0.480644	0.331244	0.536411	0.572232	0.748445	0.732887	0.726747	0.664489
Howardella	0.427044	0.488125	0.508907	0.402155	0.748445	0.732887	0.726747	0.664489
Flavobacteriales_unclassified	0.0942484	0.167024	0.241205	0.0834299	0.748445	0.662129	0.726747	0.313579
Cardiobacteriaceae_unclassified	0.181148	0.104518	0.287501	0.564268	0.748445	0.53857	0.726747	0.664489
Desulfomicrobium	0.332708	0.465867	0.540768	0.52221	0.748445	0.732887	0.726747	0.664489
Clostridiales_unclassified	0.251534	0.366768	0.130752	0.219208	0.748445	0.732887	0.653071	0.637544
Anaeroglobus	0.310795	0.356565	0.279921	0.595119	0.748445	0.732887	0.726747	0.664489
Veillonella	0.0948396	0.0211669	0.177182	5.26604e-05	0.748445	0.261059	0.655572	0.00116906
Veillonellaceae_unclassified	0.0969934	0.733986	0.192762	0.75219	0.748445	0.804101	0.690212	0.777989
Dialister	0.300972	0.0895817	0.135442	0.277817	0.748445	0.53857	0.653071	0.664489
Gemella	0.556952	0.646713	0.242393	0.539688	0.748445	0.740053	0.726747	0.664489
Schwartzia	0.407303	0.464566	0.259325	0.3335	0.748445	0.732887	0.726747	0.664489
Megasphaera	0.0323007	0.0928871	0.53716	0.00083854	0.560002	0.53857	0.726747	0.00846163
Granulicatella	0.713235	0.0311824	0.0656787	0.000484655	0.783852	0.314659	0.653071	0.00597741
Carnobacteriaceae_unclassified	0.660789	0.885521	0.138674	0.0353183	0.748445	0.891932	0.653071	0.196016
Vagococcus	0.485939	0.425847	0.519801	0.510664	0.748445	0.732887	0.726747	0.664489
Lactobacillus	0.426306	0.488591	0.582373	0.0678107	0.748445	0.732887	0.727503	0.288441
Scardovia	0.47887	0.430509	0.404919	0.0638258	0.748445	0.732887	0.726747	0.283387
Tepidimicrobium	0.587838	0.578143	0.513159	0.552399	0.748445	0.740053	0.726747	0.664489
Clostridiales_Incertae_Sedis_XI_unclassified	0.473462	0.475985	0.0429059	0.499414	0.748445	0.732887	0.653071	0.664489
Mannheimia	0.603451	0.753392	0.0432965	0.52636	0.748445	0.804101	0.653071	0.664489
Pasteurellaceae_unclassified	0.0228442	0.852706	0.926374	0.0121596	0.507142	0.868352	0.926374	0.0899811
Aggregatibacter	0.163119	0.287236	0.568516	0.309195	0.748445	0.732887	0.727503	0.664489
Actinobacillus	0.729343	0.823508	0.781509	0.542756	0.793697	0.854293	0.810724	0.664489
Haemophilus	0.774316	0.293028	0.376657	0.840974	0.826433	0.732887	0.726747	0.840974
Neisseriaceae_unclassified	0.00899186	0.106744	0.0766368	0.113131	0.499048	0.53857	0.653071	0.369338
Simonsiella	0.308789	0.120416	0.148153	0.0419732	0.748445	0.581139	0.653071	0.202566
Neisseria	0.401655	0.732012	0.033359	0.001505	0.748445	0.804101	0.653071	0.0128504
Eikenella	0.296128	0.0403637	0.726241	0.489297	0.748445	0.344644	0.790321	0.664489
Alysiella	0.273049	0.5296	0.471592	0.545351	0.748445	0.73482	0.726747	0.664489
Kingella	0.00311089	0.077985	0.486813	0.415795	0.345309	0.53857	0.726747	0.664489
Moraxellaceae_unclassified	0.596192	0.598206	0.495757	0.534195	0.748445	0.740053	0.726747	0.664489
Gammaproteobacteria_unclassified	0.259051	0.247611	0.319773	0.505699	0.748445	0.732887	0.726747	0.664489
Desulfovibrionaceae_unclassified	0.447824	0.435344	0.478738	0.51619	0.748445	0.732887	0.726747	0.664489
Brachymonas	0.0188539	0.025223	0.0822202	0.0701614	0.507142	0.279976	0.653071	0.288441
Candidatus_Endomicrobium_unclassified	0.507072	0.350354	0.501474	0.399197	0.748445	0.732887	0.726747	0.664489
Capnocytophaga	0.892499	0.316958	0.0722135	0.443287	0.900612	0.732887	0.653071	0.664489
Leptotrichiaceae_unclassified	0.267884	0.643991	0.455845	0.451431	0.748445	0.740053	0.726747	0.664489
Eubacterium	0.866825	0.13894	0.623549	0.423543	0.890903	0.616892	0.728395	0.664489
Anaerovorax	0.556743	0.307789	0.61615	0.598639	0.748445	0.732887	0.728395	0.664489
Solobacterium	0.125022	0.13813	0.811901	0.0405692	0.748445	0.616892	0.834454	0.202566
Bulleidia	0.635399	0.634372	0.389111	0.595401	0.748445	0.740053	0.726747	0.664489
Olsenella	0.14335	0.254057	0.318923	0.360345	0.748445	0.732887	0.726747	0.664489
Cryptobacterium	0.359751	0.455841	0.419131	0.297316	0.748445	0.732887	0.726747	0.664489
Firmicutes_unclassified	0.810855	0.321176	0.821588	0.461333	0.85719	0.732887	0.836663	0.664489
Phocaeicola	0.647206	0.468031	0.589867	0.433187	0.748445	0.732887	0.727503	0.664489
Porphyromonas	0.34106	0.314295	0.742651	0.197233	0.748445	0.732887	0.792637	0.608134
Porphyromonadaceae_unclassified	0.183887	0.277263	0.00311031	9.39329e-05	0.748445	0.732887	0.171223	0.00148951
Tannerella	0.104656	0.0582882	0.0195399	0.242803	0.748445	0.462142	0.542232	0.664489
Cardiobacterium	0.172256	0.189912	0.752639	0.677761	0.748445	0.725256	0.795647	0.709731
Clostridia_unclassified	0.480957	0.515589	0.405227	0.531736	0.748445	0.73482	0.726747	0.664489
Centipeda	0.657716	0.596367	0.639173	0.0142811	0.748445	0.740053	0.728395	0.0990749
Proteobacteria_unclassified	0.0680085	0.0195772	0.649649	0.0785046	0.748445	0.261059	0.728395	0.311215
Corynebacterium	0.354868	0.838149	0.35599	0.77098	0.748445	0.86143	0.726747	0.777989
Pyramidobacter	0.436588	0.436922	0.496773	0.378612	0.748445	0.732887	0.726747	0.664489
Actinobaculum	0.582429	0.400072	0.381784	0.551856	0.748445	0.732887	0.726747	0.664489
Rothia	0.915655	0.586698	0.286479	0.27047	0.915655	0.740053	0.726747	0.664489
Selenomonas	0.534674	0.353227	0.231471	0.270683	0.748445	0.732887	0.726747	0.664489
Actinomycetales_unclassified	0.540782	0.326352	0.53099	0.442598	0.748445	0.732887	0.726747	0.664489
Actinomyces	0.397726	0.389666	0.46833	0.0180542	0.748445	0.732887	0.726747	0.111334
Parvimonas	0.465955	0.0914462	0.149153	0.762257	0.748445	0.53857	0.653071	0.777989
Mobiluncus	0.280926	0.31215	0.505303	0.42174	0.748445	0.732887	0.726747	0.664489
Propionibacteriaceae_unclassified	0.408485	0.196015	0.698658	0.632303	0.748445	0.725256	0.767832	0.681413
Abiotrophia	0.762302	0.155716	0.769047	0.397004	0.821509	0.640166	0.805323	0.664489
Desulfobulbus	0.601314	0.597403	0.581066	0.487396	0.748445	0.740053	0.727503	0.664489
Treponema	0.318657	0.760901	0.165165	0.313754	0.748445	0.804381	0.655572	0.664489
Peptostreptococcus	0.650928	0.0134282	0.566958	0.499645	0.748445	0.261059	0.727503	0.664489
Peptoniphilus	0.456524	0.459324	0.50515	0.391935	0.748445	0.732887	0.726747	0.664489
SR1_unclassified	0.587407	0.686026	0.0558515	0.34435	0.748445	0.77703	0.653071	0.664489

## Sheet: Tab.3
	lifestyle_noam2.Recently Settled:pval	lifestyle_noam3.Agriculturalists:pval	lifestyle_noam4.Expats:pval	lifestyle_noam2.Recently Settled:pval.BH	lifestyle_noam3.Agriculturalists:pval.BH	lifestyle_noam4.Expats:pval.BH
Unclassified	0.314484	0.12077	0.0855682	0.761357	0.53622	0.599343
Fusobacterium	0.399793	0.0247192	0.546999	0.761357	0.328664	0.729676
Bacteria_unclassified	0.118715	0.568508	0.0804162	0.761357	0.73697	0.599343
Bacteroidetes_unclassified	0.879348	0.27266	0.287396	0.896726	0.733027	0.729676
Bacteroidales_unclassified	0.823706	0.560573	0.113389	0.878931	0.73697	0.599343
Prevotella	0.0389356	0.0133457	0.185584	0.693708	0.296275	0.683503
Prevotellaceae_unclassified	0.527257	0.749904	0.866501	0.761357	0.815553	0.874378
Bacteroides	0.415455	0.628729	0.619464	0.761357	0.748521	0.738354
Odoribacter	0.235434	0.555666	0.427207	0.761357	0.73697	0.729676
Streptococcus	0.731182	0.402309	0.139467	0.81981	0.733027	0.661222
Lactococcus	0.5207	0.430864	0.308073	0.761357	0.733027	0.729676
Alloprevotella	0.206916	0.0114077	0.438471	0.761357	0.296275	0.729676
Hallella	0.707021	0.756775	0.746213	0.81981	0.815553	0.796439
Candidatus_Saccharibacteria_unclassified	0.561767	0.595842	0.605117	0.762757	0.741784	0.73811
Burkholderiales_unclassified	0.880568	0.112681	0.183796	0.896726	0.53622	0.683503
Moraxella	0.237015	0.106179	0.00564237	0.761357	0.53622	0.208768
Propionivibrio	0.546158	0.535952	0.499943	0.762757	0.734452	0.729676
Comamonadaceae_unclassified	0.304227	0.370871	0.488453	0.761357	0.733027	0.729676
Wolinella	0.346654	0.351666	0.585168	0.761357	0.733027	0.729816
Campylobacter	0.0406633	0.00305861	0.190888	0.693708	0.169753	0.683503
Filifactor	0.725663	0.448871	0.0933116	0.81981	0.733027	0.599343
Eggerthia	0.460135	0.531002	0.33454	0.761357	0.734452	0.729676
Streptophyta_unclassified	0.045682	0.654113	0.134177	0.693708	0.748521	0.661222
Peptostreptococcaceae_unclassified	0.677176	0.223529	0.715388	0.817027	0.733027	0.778511
Johnsonella	0.527104	0.582889	0.51052	0.761357	0.73697	0.729676
Leptotrichia	0.226015	0.888356	0.377975	0.761357	0.888356	0.729676
Mogibacterium	0.0625415	0.0349087	0.0653581	0.756584	0.352261	0.599343
Staphylococcus	0.528149	0.534094	0.511301	0.761357	0.734452	0.729676
Mycoplasma	0.60758	0.711125	0.205874	0.784203	0.790178	0.709942
Bifidobacterium	0.513413	0.518191	0.521092	0.761357	0.734452	0.729676
Streptobacillus	0.449953	0.00297294	0.00202641	0.761357	0.169753	0.112466
Sneathia	0.582238	0.455515	0.358022	0.778656	0.733027	0.729676
Flavobacteriaceae_unclassified	0.773148	0.845202	0.595523	0.849697	0.86868	0.734478
Atopobium	0.221264	0.0240906	0.10812	0.761357	0.328664	0.599343
Butyrivibrio	0.121422	0.422263	0.632167	0.761357	0.733027	0.738354
Lachnoanaerobaculum	0.840571	0.447851	0.15764	0.878931	0.733027	0.683503
Moryella	0.639606	0.628526	0.396729	0.785335	0.748521	0.729676
Lachnospiraceae_unclassified	0.163588	0.295442	0.698609	0.761357	0.733027	0.775456
Catonella	0.385965	0.31002	0.211064	0.761357	0.733027	0.709942
Oribacterium	0.182488	0.239649	0.414738	0.761357	0.733027	0.729676
Coprococcus	0.378684	0.510668	0.535465	0.761357	0.734452	0.729676
Syntrophococcus	0.625292	0.505774	0.638576	0.785335	0.734452	0.738354
Shuttleworthia	0.443659	0.306766	0.52618	0.761357	0.733027	0.729676
Howardella	0.442182	0.480366	0.511567	0.761357	0.734452	0.729676
Flavobacteriales_unclassified	0.0940248	0.166201	0.248537	0.761357	0.681347	0.725988
Cardiobacteriaceae_unclassified	0.215791	0.11363	0.306986	0.761357	0.53622	0.729676
Desulfomicrobium	0.299588	0.454048	0.547237	0.761357	0.733027	0.729676
Clostridiales_unclassified	0.229774	0.32248	0.0853229	0.761357	0.733027	0.599343
Anaeroglobus	0.267958	0.341977	0.287184	0.761357	0.733027	0.729676
Veillonella	0.224502	0.0391534	0.2393	0.761357	0.362168	0.725988
Veillonellaceae_unclassified	0.0681607	0.711872	0.174968	0.756584	0.790178	0.683503
Dialister	0.166084	0.0526389	0.0907863	0.761357	0.402191	0.599343
Gemella	0.555781	0.636141	0.225366	0.762757	0.748521	0.714731
Schwartzia	0.339138	0.440047	0.248436	0.761357	0.733027	0.725988
Megasphaera	0.049997	0.105024	0.555132	0.693708	0.53622	0.729676
Lactobacillus	0.422243	0.473888	0.580588	0.761357	0.734452	0.729816
Granulicatella	0.914918	0.0514957	0.0942668	0.914918	0.402191	0.599343
Carnobacteriaceae_unclassified	0.833795	0.862192	0.170253	0.878931	0.878012	0.683503
Vagococcus	0.48866	0.430967	0.527379	0.761357	0.733027	0.729676
Scardovia	0.435825	0.402432	0.377525	0.761357	0.733027	0.729676
Tepidimicrobium	0.559652	0.584264	0.52977	0.762757	0.73697	0.729676
Clostridiales_Incertae_Sedis_XI_unclassified	0.466526	0.46935	0.0484324	0.761357	0.734452	0.599343
Mannheimia	0.446914	0.791147	0.0504153	0.761357	0.836355	0.599343
Pasteurellaceae_unclassified	0.0117648	0.884782	0.8816	0.435299	0.888356	0.8816
Aggregatibacter	0.195007	0.299052	0.580463	0.761357	0.733027	0.729816
Actinobacillus	0.715645	0.82262	0.777517	0.81981	0.861423	0.806583
Haemophilus	0.715439	0.273557	0.337057	0.81981	0.733027	0.729676
Neisseriaceae_unclassified	0.00532201	0.0941568	0.0663711	0.295371	0.53622	0.599343
Simonsiella	0.258152	0.11668	0.142967	0.761357	0.53622	0.661222
Neisseria	0.343895	0.701805	0.0173232	0.761357	0.790178	0.399397
Eikenella	0.22079	0.0266484	0.69445	0.761357	0.328664	0.775456
Alysiella	0.243336	0.512245	0.481208	0.761357	0.734452	0.729676
Kingella	0.00260659	0.0717141	0.4934	0.289331	0.468251	0.729676
Moraxellaceae_unclassified	0.604261	0.601447	0.517401	0.784203	0.741784	0.729676
Gammaproteobacteria_unclassified	0.272056	0.241905	0.313464	0.761357	0.733027	0.729676
Desulfovibrionaceae_unclassified	0.461901	0.443312	0.500809	0.761357	0.733027	0.729676
Brachymonas	0.0347039	0.0335623	0.0992972	0.693708	0.352261	0.599343
Candidatus_Endomicrobium_unclassified	0.518097	0.362883	0.519115	0.761357	0.733027	0.729676
Capnocytophaga	0.90035	0.294948	0.0587386	0.908535	0.733027	0.599343
Leptotrichiaceae_unclassified	0.203567	0.65042	0.413271	0.761357	0.748521	0.729676
Eubacterium	0.847258	0.132504	0.637466	0.878931	0.565689	0.738354
Anaerovorax	0.493985	0.279539	0.624192	0.761357	0.733027	0.738354
Solobacterium	0.215976	0.171871	0.789986	0.761357	0.681347	0.81193
Bulleidia	0.622909	0.643244	0.382148	0.785335	0.748521	0.729676
Olsenella	0.171124	0.277427	0.328967	0.761357	0.733027	0.729676
Cryptobacterium	0.345102	0.455666	0.401566	0.761357	0.733027	0.729676
Firmicutes_unclassified	0.798439	0.318884	0.817228	0.868889	0.733027	0.832223
Phocaeicola	0.630773	0.448944	0.558761	0.785335	0.733027	0.729676
Porphyromonas	0.368376	0.286048	0.722631	0.761357	0.733027	0.778758
Porphyromonadaceae_unclassified	0.156143	0.255995	0.00199909	0.761357	0.733027	0.112466
Tannerella	0.109278	0.0553208	0.0179908	0.761357	0.402191	0.399397
Cardiobacterium	0.245681	0.218099	0.764977	0.761357	0.733027	0.801061
Clostridia_unclassified	0.460153	0.521618	0.391084	0.761357	0.734452	0.729676
Centipeda	0.726959	0.628012	0.680791	0.81981	0.748521	0.7711
Proteobacteria_unclassified	0.0772743	0.021607	0.666691	0.761357	0.328664	0.762914
Corynebacterium	0.337791	0.840009	0.355255	0.761357	0.86868	0.729676
Pyramidobacter	0.462254	0.455564	0.490115	0.761357	0.733027	0.729676
Actinobaculum	0.563478	0.396278	0.377824	0.762757	0.733027	0.729676
Rothia	0.809417	0.555803	0.319041	0.872284	0.73697	0.729676
Selenomonas	0.495813	0.34042	0.225265	0.761357	0.733027	0.714731
Actinomycetales_unclassified	0.474393	0.342196	0.515325	0.761357	0.733027	0.729676
Actinomyces	0.498354	0.428714	0.507382	0.761357	0.733027	0.729676
Parvimonas	0.376033	0.0579734	0.108675	0.761357	0.402191	0.599343
Mobiluncus	0.344976	0.35406	0.515425	0.761357	0.733027	0.729676
Propionibacteriaceae_unclassified	0.467114	0.208814	0.712278	0.761357	0.733027	0.778511
Abiotrophia	0.760872	0.111941	0.759477	0.844568	0.53622	0.801061
Desulfobulbus	0.591791	0.573215	0.578709	0.78201	0.73697	0.729816
Treponema	0.305416	0.770535	0.170538	0.761357	0.822398	0.683503
Peptostreptococcus	0.643833	0.00834523	0.548558	0.785335	0.296275	0.729676
Peptoniphilus	0.485799	0.490591	0.507893	0.761357	0.734452	0.729676
SR1_unclassified	0.729731	0.736887	0.0577654	0.81981	0.809846	0.599343

## Sheet: Tab.4
	lifestyle_noam2.Recently Settled:pval	lifestyle_noam3.Agriculturalists:pval	lifestyle_noam4.Expats:pval	lifestyle_noam2.Recently Settled:pval.BH	lifestyle_noam3.Agriculturalists:pval.BH	lifestyle_noam4.Expats:pval.BH
Unclassified	0.420591	0.117298	0.0921931	0.738206	0.662027	0.568524
Fusobacterium	0.284213	0.0275049	0.503148	0.738206	0.305305	0.717292
Bacteria_unclassified	0.199752	0.686448	0.0909625	0.738206	0.764747	0.568524
Bacteroidetes_unclassified	0.758927	0.369415	0.257875	0.810008	0.744949	0.717292
Bacteroidales_unclassified	0.848627	0.58185	0.121432	0.856342	0.747553	0.609934
Prevotella	0.0144237	0.0164952	0.137373	0.400256	0.305305	0.609934
Prevotellaceae_unclassified	0.567291	0.725367	0.863804	0.738206	0.770583	0.871656
Bacteroides	0.497568	0.645577	0.621493	0.738206	0.750936	0.735133
Odoribacter	0.260067	0.563151	0.434458	0.738206	0.747553	0.717292
Streptococcus	0.609736	0.36261	0.132326	0.738206	0.744949	0.609934
Lactococcus	0.491845	0.400362	0.291082	0.738206	0.744949	0.717292
Alloprevotella	0.203225	0.0101968	0.448574	0.738206	0.305305	0.717292
Hallella	0.643018	0.738757	0.733503	0.738206	0.773604	0.785852
Candidatus_Saccharibacteria_unclassified	0.564579	0.606908	0.608622	0.738206	0.747553	0.735133
Burkholderiales_unclassified	0.627156	0.126762	0.135046	0.738206	0.662027	0.609934
Moraxella	0.202969	0.0972731	0.00559898	0.738206	0.662027	0.207162
Propionivibrio	0.541563	0.526187	0.498467	0.738206	0.747553	0.717292
Comamonadaceae_unclassified	0.315383	0.370927	0.491418	0.738206	0.744949	0.717292
Wolinella	0.389564	0.415411	0.581588	0.738206	0.744949	0.717292
Campylobacter	0.0545756	0.0197186	0.170668	0.701786	0.305305	0.644716
Filifactor	0.678919	0.408908	0.0918589	0.761212	0.744949	0.568524
Eggerthia	0.479827	0.506096	0.333541	0.738206	0.744949	0.717292
Streptophyta_unclassified	0.0569016	0.716956	0.13455	0.701786	0.770583	0.609934
Peptostreptococcaceae_unclassified	0.651749	0.275786	0.70637	0.738206	0.744949	0.776229
Johnsonella	0.547579	0.616116	0.514863	0.738206	0.747553	0.717292
Leptotrichia	0.264661	0.720372	0.377586	0.738206	0.770583	0.717292
Mogibacterium	0.0343396	0.0237566	0.0550302	0.544527	0.305305	0.568524
Staphylococcus	0.488211	0.491336	0.515409	0.738206	0.744949	0.717292
Mycoplasma	0.634881	0.705555	0.209183	0.738206	0.770583	0.703614
Bifidobacterium	0.518306	0.527505	0.520275	0.738206	0.747553	0.717292
Streptobacillus	0.300861	0.00316807	0.00138084	0.738206	0.305305	0.124981
Sneathia	0.582899	0.509866	0.358064	0.738206	0.744949	0.717292
Flavobacteriaceae_unclassified	0.838534	0.895249	0.577243	0.85392	0.895249	0.717292
Atopobium	0.208358	0.0470222	0.101855	0.738206	0.347964	0.595046
Butyrivibrio	0.130695	0.445529	0.637591	0.738206	0.744949	0.741256
Lachnoanaerobaculum	0.706876	0.560553	0.163986	0.769248	0.747553	0.644716
Moryella	0.642019	0.649458	0.394122	0.738206	0.750936	0.717292
Lachnospiraceae_unclassified	0.116468	0.45998	0.648855	0.738206	0.744949	0.741256
Catonella	0.441229	0.314075	0.225834	0.738206	0.744949	0.717292
Oribacterium	0.186478	0.408444	0.403376	0.738206	0.744949	0.717292
Coprococcus	0.410508	0.487777	0.543603	0.738206	0.744949	0.717292
Syntrophococcus	0.540034	0.354914	0.622545	0.738206	0.744949	0.735133
Shuttleworthia	0.446365	0.242823	0.527862	0.738206	0.744949	0.717292
Howardella	0.441264	0.499244	0.510423	0.738206	0.744949	0.717292
Flavobacteriales_unclassified	0.10352	0.220242	0.25036	0.738206	0.744949	0.717292
Cardiobacteriaceae_unclassified	0.199485	0.111946	0.302066	0.738206	0.662027	0.717292
Desulfomicrobium	0.341419	0.456861	0.539799	0.738206	0.744949	0.717292
Clostridiales_unclassified	0.221283	0.28689	0.0873133	0.738206	0.744949	0.568524
Anaeroglobus	0.350651	0.461203	0.302005	0.738206	0.744949	0.717292
Veillonella	0.114981	0.0432509	0.187372	0.738206	0.342918	0.649946
Veillonellaceae_unclassified	0.085781	0.647651	0.184285	0.738206	0.750936	0.649946
Dialister	0.162519	0.0262486	0.0899875	0.738206	0.305305	0.568524
Gemella	0.536095	0.619594	0.237379	0.738206	0.747553	0.717292
Schwartzia	0.419086	0.564544	0.262204	0.738206	0.747553	0.717292
Megasphaera	0.0330599	0.17702	0.509869	0.544527	0.744949	0.717292
Lactobacillus	0.414224	0.510055	0.580663	0.738206	0.744949	0.717292
Granulicatella	0.704044	0.0374836	0.0703742	0.769248	0.342918	0.568524
Carnobacteriaceae_unclassified	0.602616	0.873637	0.143573	0.738206	0.884366	0.612946
Vagococcus	0.501895	0.48041	0.529159	0.738206	0.744949	0.717292
Scardovia	0.461947	0.454545	0.384171	0.738206	0.744949	0.717292
Tepidimicrobium	0.585021	0.589427	0.515768	0.738206	0.747553	0.717292
Clostridiales_Incertae_Sedis_XI_unclassified	0.472269	0.475324	0.0495035	0.738206	0.744949	0.568524
Mannheimia	0.635104	0.633159	0.0433001	0.738206	0.750936	0.568524
Pasteurellaceae_unclassified	0.0074856	0.876399	0.904861	0.276967	0.884366	0.904861
Aggregatibacter	0.216776	0.435218	0.580975	0.738206	0.744949	0.717292
Actinobacillus	0.651709	0.836726	0.7625	0.738206	0.859969	0.795289
Haemophilus	0.771771	0.178075	0.341455	0.811351	0.744949	0.717292
Neisseriaceae_unclassified	0.00456011	0.151018	0.0600671	0.253086	0.698457	0.568524
Simonsiella	0.370011	0.222764	0.153931	0.738206	0.744949	0.632826
Neisseria	0.286335	0.594026	0.0172823	0.738206	0.747553	0.383668
Eikenella	0.274923	0.0228478	0.713292	0.738206	0.305305	0.776229
Alysiella	0.319326	0.612492	0.495426	0.738206	0.747553	0.717292
Kingella	0.00249048	0.129281	0.471085	0.253086	0.662027	0.717292
Moraxellaceae_unclassified	0.597292	0.606008	0.517986	0.738206	0.747553	0.717292
Gammaproteobacteria_unclassified	0.257353	0.237458	0.308168	0.738206	0.744949	0.717292
Desulfovibrionaceae_unclassified	0.446134	0.444281	0.496586	0.738206	0.744949	0.717292
Brachymonas	0.0180373	0.026995	0.0798305	0.400428	0.305305	0.568524
Candidatus_Endomicrobium_unclassified	0.519356	0.377812	0.518093	0.738206	0.744949	0.717292
Capnocytophaga	0.774804	0.143274	0.0530894	0.811351	0.691451	0.568524
Leptotrichiaceae_unclassified	0.282366	0.658059	0.434398	0.738206	0.753037	0.717292
Eubacterium	0.811024	0.192324	0.654442	0.833553	0.744949	0.741256
Anaerovorax	0.572322	0.275069	0.613231	0.738206	0.744949	0.735133
Solobacterium	0.150717	0.183925	0.815826	0.738206	0.744949	0.830795
Bulleidia	0.648165	0.668103	0.397851	0.738206	0.756729	0.717292
Olsenella	0.161424	0.33108	0.320584	0.738206	0.744949	0.717292
Cryptobacterium	0.355722	0.471729	0.402127	0.738206	0.744949	0.717292
Firmicutes_unclassified	0.803125	0.38667	0.802595	0.833148	0.744949	0.824889
Phocaeicola	0.627576	0.366449	0.55773	0.738206	0.744949	0.717292
Porphyromonas	0.329917	0.346967	0.744943	0.738206	0.744949	0.787511
Porphyromonadaceae_unclassified	0.162985	0.310027	0.00225191	0.738206	0.744949	0.124981
Tannerella	0.103429	0.109032	0.0162052	0.738206	0.662027	0.383668
Cardiobacterium	0.161904	0.234182	0.736293	0.738206	0.744949	0.785852
Clostridia_unclassified	0.455282	0.478316	0.389642	0.738206	0.744949	0.717292
Centipeda	0.702321	0.688961	0.672848	0.769248	0.764747	0.754405
Proteobacteria_unclassified	0.0736115	0.0339355	0.65311	0.738206	0.34244	0.741256
Corynebacterium	0.356131	0.827221	0.362123	0.738206	0.858145	0.717292
Pyramidobacter	0.445835	0.45614	0.485953	0.738206	0.744949	0.717292
Actinobaculum	0.561572	0.412984	0.376106	0.738206	0.744949	0.717292
Rothia	0.892113	0.452874	0.298273	0.892113	0.744949	0.717292
Selenomonas	0.619306	0.589038	0.235835	0.738206	0.747553	0.717292
Actinomycetales_unclassified	0.551628	0.276643	0.533402	0.738206	0.744949	0.717292
Actinomyces	0.431616	0.50393	0.485288	0.738206	0.744949	0.717292
Parvimonas	0.333047	0.0424606	0.108299	0.738206	0.342918	0.601057
Mobiluncus	0.315471	0.396126	0.504358	0.738206	0.744949	0.717292
Propionibacteriaceae_unclassified	0.442935	0.26874	0.707582	0.738206	0.744949	0.776229
Abiotrophia	0.742245	0.131213	0.76663	0.799895	0.662027	0.795289
Desulfobulbus	0.592173	0.572152	0.575994	0.738206	0.747553	0.717292
Treponema	0.297303	0.72893	0.174248	0.738206	0.770583	0.644716
Peptostreptococcus	0.622003	0.00648051	0.551565	0.738206	0.305305	0.717292
Peptoniphilus	0.482404	0.492799	0.507274	0.738206	0.744949	0.717292
SR1_unclassified	0.493324	0.612259	0.0450861	0.738206	0.747553	0.568524
